# Supplementary material for: Volatile Organic Compound Fragmentation in the Afterglow of Pulsed Glow Discharge in Ambient Air
Source: Molecules. 2022 Oct 13;27(20):6864. doi: 10.3390/molecules27206864 (PMC9611247; doi:10.3390/molecules27206864)
Supplement: Supplementary file 1 [file molecules-27-06864-s001.zip]

Archive with 1 entries (1 files):
- molecules-1962527 Supplementary.pdf
